# Supplementary material for: HAT-PCR Enables Sensitive Quantification of Minimal Residual Disease in Chronic Lymphocytic Leukemia and Myeloma
Source: Int J Mol Sci. 2025 Aug 10;26(16):7720. doi: 10.3390/ijms26167720 (PMC12386463; doi:10.3390/ijms26167720)
Supplement: Supplementary file 1 [file ijms-26-07720-s001.zip]

Archive with 1 entries (1 files):
- ijms-3740122-supplementary.xlsx
