# Supplementary material for: HAT-PCR Enables Sensitive Quantification of Minimal Residual Disease in Chronic Lymphocytic Leukemia and Myeloma
Source: Int J Mol Sci. 2025 Aug 10;26(16):7720. doi: 10.3390/ijms26167720 (PMC12386463; doi:10.3390/ijms26167720)
Supplement: Supplementary file 1 [file ijms-26-07720-s001.zip › ijms-3740122-supplementary.xlsx]

## Sheet: Sheet1
Fr2-3
50ng pt DNA, 2ng control
Fr2k1m1n1(1000nM)-JpoolF-3(25nM)
Superfi 0.2ul in 10ul, 50c 4mins , 70c 1min x18cycles
1/1000 dilution
Fr3jkl4(1000nM)-RADx(30nM)
95c 30s, 50c 2min, 70c 90s x 25cycles
platinum Taq 2 rxns in 25ul
Fr3-Fr3
50ng pt DNA, 2ng control
Superfi 0.2ul in 10ul, Fr3ghi(1000nM)-JpoolF-3(25nM)
4min at grad 58c-50c tubes at 53c, 50c
1min at 70c x 18cycles
1/1000 dilution
Fr3jkl3(50nM)-RADx(30nM)
95c 30s, 72c 90s x 25 cycles
platinum Taq 2 rxns in 25ul
Fr1-3
50ng pt DNA, 5ng control
Vpool(500nM)-JpoolF-3(25nM)
Superfi 0.2ul in 10ul, ,grad 50c 4mins , 70c 90s x20
1/1000
Fr3jkl4(1000nM)-RADx(30nM)
95c 30s, grad 50c 4min, 70c 90s x 26cycles
platinum Taq 2 rxns in 25ul
Fr1-2
50ng pt DNA, 5ng control
Vpool(500nM)-JpoolF-3(25nM)
Superfi 0.2ul in 10ul, ,grad 50c 4mins , 70c 90s x20
1/1000
Fr2kmn6(500nM)-RADx(30nM)
95c 30s, grad 50c 4min, 70c 90s x 26cycles
platinum Taq 2 rxns in 25ul
D pool
Dpool(50nM)-JpoolD(25nM)
with GLADF and GLAD rev at 50nM each
pts at 50ng, pos control 1ng
Superfi 0.2ul in 10ul, 95c 30s, 60c 2 min, 70c 1min x20cycles
1/1000
FAD5-RADx
30nM
94c 30s, 70c 1min x25cycles
platinum Taq 2 rxns in 25ul
Primers used for NGS libraries
Forward primers
1st round Fr3-Fr3
Fr3ghimix
Fr3g	GACGCTCTTCCGATCTNNNCTGAGAGCTGAGGACACGGCTGTGTATTACTGT
Fr3h	GACGCTCTTCCGATCTNNNCTGAGAGCTGAGGACACAGCCATGTATTATTGT
Fr3i	GACGCTCTTCCGATCTNNNGTGACAGCCGTGGACACGGCCGTGTATTACTGT
1st round Fr2-Fr3
Fr2k1m1n1mix
Fr2k1	TGGGTCCGCCAGGCTCCAGGGAAGGGGCTGGAGTGG
Fr2m1	TGGGTCCGGCAGCCTCCAGGGAAGGGCCTGGAGTGG
Fr2n1	TGGGTGCGACAGGCCCCTGGACAAGGGCTTGAGTGG
1st round Fr1-Fr2 or Fr1-Fr3
Vpoolmix
VH1aFAD	AATGATACGGCGACCACCGAGATCTACACTCTTTCCCTACACGACGCTCTTCCGATCTNNNGAAGCCTGGGGCCTCAGTGAAGGTCT
VH2-FAD	AATGATACGGCGACCACCGAGATCTACACTCTTTCCCTACACGACGCTCTTCCGATCTNNNGTCTGGTCCTACGCTGGTGAAACCC
VH3-FAD	AATGATACGGCGACCACCGAGATCTACACTCTTTCCCTACACGACGCTCTTCCGATCTNNNCTGGGGGGTCCCTGAGACTCTCCTG
VH4-FAD	AATGATACGGCGACCACCGAGATCTACACTCTTTCCCTACACGACGCTCTTCCGATCTNNNCTTCGGAGACCCTGTCCCTCACCTG
VH5-FAD	AATGATACGGCGACCACCGAGATCTACACTCTTTCCCTACACGACGCTCTTCCGATCTNNNCGGGGAGTCTCTGAAGATCTCCTGT
VH6-FAD	AATGATACGGCGACCACCGAGATCTACACTCTTTCCCTACACGACGCTCTTCCGATCTNNNTCGCAGACCCTCTCACTCACCTGTG
1st round DH
Dpoolsz primers
Szczepanski et al Leukemia. 2001;15(9):1415-23.
D1tagSz1	AATGATACGGCGACCACCGAGATCTACACTCTTTCCCTACACGACGCTCTTCCGATCTACCCAGGAGGCCCCAGAGCACA
D1tagSz2	AATGATACGGCGACCACCGAGATCTACACTCTTTCCCTACACGACGCTCTTCCGATCTACCCAGGAGGCCCCAGAGCTCA
D1tagSz3	AATGATACGGCGACCACCGAGATCTACACTCTTTCCCTACACGACGCTCTTCCGATCTATCCAGGAGGCCCCAGAGCACA
D1tagSz4	AATGATACGGCGACCACCGAGATCTACACTCTTTCCCTACACGACGCTCTTCCGATCTATCCAGGAGGCCCCAGAGCTCA
D2tagSz	AATGATACGGCGACCACCGAGATCTACACTCTTTCCCTACACGACGCTCTTCCGATCTCAGCACTGGGCTCAGAGTCCTCTC
D3tagSz1	AATGATACGGCGACCACCGAGATCTACACTCTTTCCCTACACGACGCTCTTCCGATCTCCTCCTCAGGTCAGCCCCGGACAT
D3tagSz2	AATGATACGGCGACCACCGAGATCTACACTCTTTCCCTACACGACGCTCTTCCGATCTCCTCCTCAGGTCAGCCCTGGACAT
D3tagSz3	AATGATACGGCGACCACCGAGATCTACACTCTTTCCCTACACGACGCTCTTCCGATCTCCTCCTCCGGTCAGCCCCGGACAT
D3tagSz4	AATGATACGGCGACCACCGAGATCTACACTCTTTCCCTACACGACGCTCTTCCGATCTCCTCCTCCGGTCAGCCCTGGACAT
D4tagSz1	AATGATACGGCGACCACCGAGATCTACACTCTTTCCCTACACGACGCTCTTCCGATCTCCCAGGACGCAGCACCACTGTCAA
D4tagSz2	AATGATACGGCGACCACCGAGATCTACACTCTTTCCCTACACGACGCTCTTCCGATCTCCCAGGACGCAGCACCGCTGTCAA
D5tagSz	AATGATACGGCGACCACCGAGATCTACACTCTTTCCCTACACGACGCTCTTCCGATCTACCCAGCCTCCTGCTGACCAGAG
D6tagSz1	AATGATACGGCGACCACCGAGATCTACACTCTTTCCCTACACGACGCTCTTCCGATCTCAGGCCCCCCAAAACCAGGGAT
D6tagSz2	AATGATACGGCGACCACCGAGATCTACACTCTTTCCCTACACGACGCTCTTCCGATCTCAGGCCCCCCAAAACCAGGGTT
D6tagSz3	AATGATACGGCGACCACCGAGATCTACACTCTTTCCCTACACGACGCTCTTCCGATCTCAGGCCCCCCAAAACCAGTGAT
D6tagSz4	AATGATACGGCGACCACCGAGATCTACACTCTTTCCCTACACGACGCTCTTCCGATCTCAGGCCCCCCAAAACCAGTGTT
D6tagSz5	AATGATACGGCGACCACCGAGATCTACACTCTTTCCCTACACGACGCTCTTCCGATCTCAGGCCCCCCAGAACCAGGGAT
D6tagSz6	AATGATACGGCGACCACCGAGATCTACACTCTTTCCCTACACGACGCTCTTCCGATCTCAGGCCCCCCAGAACCAGGGTT
D6tagSz7	AATGATACGGCGACCACCGAGATCTACACTCTTTCCCTACACGACGCTCTTCCGATCTCAGGCCCCCCAGAACCAGTGAT
D6tagSz8	AATGATACGGCGACCACCGAGATCTACACTCTTTCCCTACACGACGCTCTTCCGATCTCAGGCCCCCCAGAACCAGTGTT
D7tagSz	AATGATACGGCGACCACCGAGATCTACACTCTTTCCCTACACGACGCTCTTCCGATCTGGGCTGGGGTCTCCCACGTGTTTT
GladF	CAGTGATTGGCAGCTCTACAAAAACCATGCT
GladRev	CCTGAGCCAGGGGCTACAGAAA
Forward primers used in 2nd round
2nd round Fr3-Fr3 or Fr2-Fr3 or Fr1-Fr3
i5 sequences are shown in colour
Fr3jkl3mix
Fr3j3	AATGATACGGCGACCACCGAGATCTACACGCGATGACACTCTTTCCCTACACGACGCTCTTCCGATCTNNNCTGAGAGCTGAGGACACGGCTGTGTATTACTGT
Fr3k3	AATGATACGGCGACCACCGAGATCTACACGCGATGACACTCTTTCCCTACACGACGCTCTTCCGATCTNNNCTGAGAGCTGAGGACACAGCCATGTATTATTGT
Fr3l3	AATGATACGGCGACCACCGAGATCTACACGCGATGACACTCTTTCCCTACACGACGCTCTTCCGATCTNNNGTGACAGCCGTGGACACGGCCGTGTATTACTGT
Fr3jkl4mix
Fr3j4	AATGATACGGCGACCACCGAGATCTACACTCGCACACACTCTTTCCCTACACGACGCTCTTCCGATCTNNNCTGAGAGCTGAGGACACGGCTGTGTATTACTGT
Fr3k4	AATGATACGGCGACCACCGAGATCTACACTCGCACACACTCTTTCCCTACACGACGCTCTTCCGATCTNNNCTGAGAGCTGAGGACACAGCCATGTATTATTGT
Fr3l4	AATGATACGGCGACCACCGAGATCTACACTCGCACACACTCTTTCCCTACACGACGCTCTTCCGATCTNNNGTGACAGCCGTGGACACGGCCGTGTATTACTGT
2nd round Fr1-Fr2
Fr2kmn6mix
Fr2k6	AATGATACGGCGACCACCGAGATCTACACTTCTGGACACTCTTTCCCTACACGACGCTCTTCCGATCTTGGGTCCGCCAGGCTCCAGGGAAGGGGCTGGAGTGG
Fr2m6	AATGATACGGCGACCACCGAGATCTACACTTCTGGACACTCTTTCCCTACACGACGCTCTTCCGATCTTGGGTCCGGCAGCCTCCAGGGAAGGGCCTGGAGTGG
Fr2n6	AATGATACGGCGACCACCGAGATCTACACTTCTGGACACTCTTTCCCTACACGACGCTCTTCCGATCTTGGGTGCGACAGGCCCCTGGACAAGGGCTTGAGTGG
Fr2kmn7mix
Fr2k7	AATGATACGGCGACCACCGAGATCTACACGTTACAACACTCTTTCCCTACACGACGCTCTTCCGATCTTGGGTCCGCCAGGCTCCAGGGAAGGGGCTGGAGTGG
Fr2m7	AATGATACGGCGACCACCGAGATCTACACGTTACAACACTCTTTCCCTACACGACGCTCTTCCGATCTTGGGTCCGGCAGCCTCCAGGGAAGGGCCTGGAGTGG
Fr2n7	AATGATACGGCGACCACCGAGATCTACACGTTACAACACTCTTTCCCTACACGACGCTCTTCCGATCTTGGGTGCGACAGGCCCCTGGACAAGGGCTTGAGTGG
2nd round DH
FAD5	AATGATACGGCGACCACCGAGATCTACACTTCTGGACACTCTTTCCCTACACGACGCTCTTCCGATCT
Reverse Primers
reverse primers used in 1st round
AAMJ1bd	GTGACTGGAGTTCAGACGTGTGCTCTTCCGATCTCTTTGCTGAGCACCTGTCCCCAAGTCTGAA
J1dupad	GTGACTGGAGTTCAGACGTGTGCTCTTCCGATCTCCTCCTGCCGACCTCCTTTGCTGA
J1j	GTGACTGGAGTTCAGACGTGTGCTCTTCCGATCTGCCCTCCTGCTTCTCCCATACAAAAACACA
setAJ1d	GTGACTGGAGTTCAGACGTGTGCTCTTCCGATCTCCTCTGCCCTCCTGCTTCTCCCATACA
setEJ2d	GTGACTGGAGTTCAGACGTGTGCTCTTCCGATCTGCCCCGGGCTAAGTGACAGCA
J2k	GTGACTGGAGTTCAGACGTGTGCTCTTCCGATCTGGGCTCTGGCATGCAGCCCAT
J2l	GTGACTGGAGTTCAGACGTGTGCTCTTCCGATCTCAGGGCTAAGTGACAGCAGGGCTCT
Jset6J3d	GTGACTGGAGTTCAGACGTGTGCTCTTCCGATCTACATGGCCCAGCGCAGACCAA
setAJ3d	GTGACTGGAGTTCAGACGTGTGCTCTTCCGATCTCGTGGTCCCAAACAGCCGGAGAA
setCJ3d	GTGACTGGAGTTCAGACGTGTGCTCTTCCGATCTCCAGTTCCCAAAGAAAGGCCTTCTGCTGAA
J4h	GTGACTGGAGTTCAGACGTGTGCTCTTCCGATCTCTCCGGGGCTCTCTTGGCAGGA
setAJ4d	GTGACTGGAGTTCAGACGTGTGCTCTTCCGATCTCTGTTGCCTCAGGGCATCCTCCTGA
J4m	GTGACTGGAGTTCAGACGTGTGCTCTTCCGATCTGAGCCCTTGCCCCTCGTCTGTGT
J4dupad	GTGACTGGAGTTCAGACGTGTGCTCTTCCGATCTGCCCTTGCCCCTCGTCTGTGT
J4j	GTGACTGGAGTTCAGACGTGTGCTCTTCCGATCTGGGCTCAGGAGGAAGGAGCATCTGGA
J5g	GTGACTGGAGTTCAGACGTGTGCTCTTCCGATCTCCTGACCTCCAAAATGCCTCCAAGACTCTGA
J5dupad	GTGACTGGAGTTCAGACGTGTGCTCTTCCGATCTTCCCCAGCTTTCTTTCCTGACCTCCAA
setAJ5d	GTGACTGGAGTTCAGACGTGTGCTCTTCCGATCTGAGGACAGGCTGGGTTCCCATTCGAA
J5i	GTGACTGGAGTTCAGACGTGTGCTCTTCCGATCTGTGGCCGGACTTGGGGAGGACA
setCaJ5d	GTGACTGGAGTTCAGACGTGTGCTCTTCCGATCTCTGCCGACATCTGTGGCCGGACTT
setAJ6d	GTGACTGGAGTTCAGACGTGTGCTCTTCCGATCTGCCCAGGTCCCCTCGGAACAT
Jset6J6d	GTGACTGGAGTTCAGACGTGTGCTCTTCCGATCTGAGGACCAACCTGCAATGCTCAGGAA
Jset5J6d	GTGACTGGAGTTCAGACGTGTGCTCTTCCGATCTCGGAAAATCCACAGAGGCTCCCAGATCC
setEJ6d	GTGACTGGAGTTCAGACGTGTGCTCTTCCGATCTAGTCCCATTTTCCAAAGGCATCGGAA
setCJ6q	GTGACTGGAGTTCAGACGTGTGCTCTTCCGATCTAGCCCCCAGGCTCAGTTACTCCAT
setCJ6r	GTGACTGGAGTTCAGACGTGTGCTCTTCCGATCTTTCAGGCATCTCGTCCAAATGTGGCT
Reverse Adapter primers used in 2nd round
i7 sequences shown in colour
RAD1	CAAGCAGAAGACGGCATACGAGATCGTGATGTGACTGGAGTTCAGACGTGTGCTCTTCCGATCT
RAD2	CAAGCAGAAGACGGCATACGAGATACATCGGTGACTGGAGTTCAGACGTGTGCTCTTCCGATCT
RAD3	CAAGCAGAAGACGGCATACGAGATGCCTAAGTGACTGGAGTTCAGACGTGTGCTCTTCCGATCT
RAD4	CAAGCAGAAGACGGCATACGAGATTGGTCAGTGACTGGAGTTCAGACGTGTGCTCTTCCGATCT
RAD5	CAAGCAGAAGACGGCATACGAGATCACTGTGTGACTGGAGTTCAGACGTGTGCTCTTCCGATCT
RAD6	CAAGCAGAAGACGGCATACGAGATATTGGCGTGACTGGAGTTCAGACGTGTGCTCTTCCGATCT
RAD7	CAAGCAGAAGACGGCATACGAGATGATCTGGTGACTGGAGTTCAGACGTGTGCTCTTCCGATCT
RAD8	CAAGCAGAAGACGGCATACGAGATTCAAGTGTGACTGGAGTTCAGACGTGTGCTCTTCCGATCT
RAD9	CAAGCAGAAGACGGCATACGAGATCTGATCGTGACTGGAGTTCAGACGTGTGCTCTTCCGATCT
RAD10	CAAGCAGAAGACGGCATACGAGATAAGCTAGTGACTGGAGTTCAGACGTGTGCTCTTCCGATCT
RAD11	CAAGCAGAAGACGGCATACGAGATGTAGCCGTGACTGGAGTTCAGACGTGTGCTCTTCCGATCT
RAD12	CAAGCAGAAGACGGCATACGAGATTACAAGGTGACTGGAGTTCAGACGTGTGCTCTTCCGATCT
RAD13	CAAGCAGAAGACGGCATACGAGATTTGACTGTGACTGGAGTTCAGACGTGTGCTCTTCCGATCT
RAD14	CAAGCAGAAGACGGCATACGAGATGGAACTGTGACTGGAGTTCAGACGTGTGCTCTTCCGATCT
RAD15	CAAGCAGAAGACGGCATACGAGATTGACATGTGACTGGAGTTCAGACGTGTGCTCTTCCGATCT
RAD16	CAAGCAGAAGACGGCATACGAGATGGACGGGTGACTGGAGTTCAGACGTGTGCTCTTCCGATCT
RAD18	CAAGCAGAAGACGGCATACGAGATGCGGACGTGACTGGAGTTCAGACGTGTGCTCTTCCGATCT
RAD19	CAAGCAGAAGACGGCATACGAGATTTTCACGTGACTGGAGTTCAGACGTGTGCTCTTCCGATCT
RAD20	CAAGCAGAAGACGGCATACGAGATGGCCACGTGACTGGAGTTCAGACGTGTGCTCTTCCGATCT
RAD21	CAAGCAGAAGACGGCATACGAGATCGAAACGTGACTGGAGTTCAGACGTGTGCTCTTCCGATCT
RAD22	CAAGCAGAAGACGGCATACGAGATCGTACGGTGACTGGAGTTCAGACGTGTGCTCTTCCGATCT
RAD23	CAAGCAGAAGACGGCATACGAGATCCACTCGTGACTGGAGTTCAGACGTGTGCTCTTCCGATCT
RAD25	CAAGCAGAAGACGGCATACGAGATATCAGTGTGACTGGAGTTCAGACGTGTGCTCTTCCGATCT
RAD27	CAAGCAGAAGACGGCATACGAGATAGGAATGTGACTGGAGTTCAGACGTGTGCTCTTCCGATCT
RAD28	CAAGCAGAAGACGGCATACGAGATAACGTAGTGACTGGAGTTCAGACGTGTGCTCTTCCGATCT
RAD29	CAAGCAGAAGACGGCATACGAGATACCACGGTGACTGGAGTTCAGACGTGTGCTCTTCCGATCT
RAD30	CAAGCAGAAGACGGCATACGAGATATAGCTGTGACTGGAGTTCAGACGTGTGCTCTTCCGATCT
RAD31	CAAGCAGAAGACGGCATACGAGATCAGGTAGTGACTGGAGTTCAGACGTGTGCTCTTCCGATCT
RAD32	CAAGCAGAAGACGGCATACGAGATCATTCGGTGACTGGAGTTCAGACGTGTGCTCTTCCGATCT
RAD33	CAAGCAGAAGACGGCATACGAGATCCTGTCGTGACTGGAGTTCAGACGTGTGCTCTTCCGATCT
RAD34	CAAGCAGAAGACGGCATACGAGATGACAACGTGACTGGAGTTCAGACGTGTGCTCTTCCGATCT
RAD35	CAAGCAGAAGACGGCATACGAGATGATGACGTGACTGGAGTTCAGACGTGTGCTCTTCCGATCT
RAD36	CAAGCAGAAGACGGCATACGAGATGTCGACGTGACTGGAGTTCAGACGTGTGCTCTTCCGATCT
RAD37	CAAGCAGAAGACGGCATACGAGATTAGTGAGTGACTGGAGTTCAGACGTGTGCTCTTCCGATCT
RAD38	CAAGCAGAAGACGGCATACGAGATTCTCGGGTGACTGGAGTTCAGACGTGTGCTCTTCCGATCT
RAD39	CAAGCAGAAGACGGCATACGAGATTGCACAGTGACTGGAGTTCAGACGTGTGCTCTTCCGATCT
RAD40	CAAGCAGAAGACGGCATACGAGATAAATTCGTGACTGGAGTTCAGACGTGTGCTCTTCCGATCT
RAD41	CAAGCAGAAGACGGCATACGAGATAATCAGGTGACTGGAGTTCAGACGTGTGCTCTTCCGATCT
RAD42	CAAGCAGAAGACGGCATACGAGATACGTGCGTGACTGGAGTTCAGACGTGTGCTCTTCCGATCT
RAD43	CAAGCAGAAGACGGCATACGAGATACTCCGGTGACTGGAGTTCAGACGTGTGCTCTTCCGATCT
RAD44	CAAGCAGAAGACGGCATACGAGATAGAGATGTGACTGGAGTTCAGACGTGTGCTCTTCCGATCT
RAD45	CAAGCAGAAGACGGCATACGAGATAGCGGTGTGACTGGAGTTCAGACGTGTGCTCTTCCGATCT
RAD46	CAAGCAGAAGACGGCATACGAGATAGTCTAGTGACTGGAGTTCAGACGTGTGCTCTTCCGATCT
RAD47	CAAGCAGAAGACGGCATACGAGATATGTTCGTGACTGGAGTTCAGACGTGTGCTCTTCCGATCT
RAD48	CAAGCAGAAGACGGCATACGAGATCAATACGTGACTGGAGTTCAGACGTGTGCTCTTCCGATCT
RAD49	CAAGCAGAAGACGGCATACGAGATCCCGATGTGACTGGAGTTCAGACGTGTGCTCTTCCGATCT
RAD50	CAAGCAGAAGACGGCATACGAGATCCGCGTGTGACTGGAGTTCAGACGTGTGCTCTTCCGATCT
RAD51	CAAGCAGAAGACGGCATACGAGATCTAGTCGTGACTGGAGTTCAGACGTGTGCTCTTCCGATCT
